# Supplementary material for: i2b2-ML: module to facilitate machine learning in the informatics for integrating biology and the bedside platform
Source: JAMIA Open. 2026 May 25;9(3):ooag047. doi: 10.1093/jamiaopen/ooag047 (PMC13200738; doi:10.1093/jamiaopen/ooag047)
Supplement: ooag047_Supplementary_Data [file ooag047_supplementary_data.zip]

Archive with 2 entries (2 files):
- appendix_b.pdf
- i2b2-ml-manuscript-v10-a.pdf
